# Supplementary material for: Asbestos Exposure and Malignant Mesothelioma in Construction Workers—Epidemiological Remarks by the Italian National Mesothelioma Registry (ReNaM)
Source: Int J Environ Res Public Health. 2021 Dec 26;19(1):235. doi: 10.3390/ijerph19010235 (PMC8744912; doi:10.3390/ijerph19010235)
Supplement: Supplementary file 1 [file ijerph-19-00235-s001.zip]

Archive with 1 entries (1 files):
- ijerph-1513215-supplementary.pdf
